# Supplementary material for: Anti-Neuroinflammatory Naphtho-γ-Pyrones from a Deep-Sea-Derived Fungus Aspergillus niger 3A00562
Source: Mar Drugs. 2026 Mar 27;24(4):125. doi: 10.3390/md24040125 (PMC13117293; doi:10.3390/md24040125)
Supplement: Supplementary file 1 [file marinedrugs-24-00125-s001.zip]

Archive with 1 entries (1 files):
- marinedrugs-4153702-supplementary.pdf
